# Supplementary material for: Identification and Characterization of Jasmonic Acid Methyltransferase Involved in the Formation of Floral Methyl Jasmonate in Hedychium coronarium
Source: Plants (Basel). 2023 Dec 19;13(1):8. doi: 10.3390/plants13010008 (PMC10780636; doi:10.3390/plants13010008)
Supplement: Supplementary file 1 [file plants-13-00008-s001.zip]

Archive with 1 entries (1 files):
- plants-2711359-supplementary.pdf
